# Supplementary material for: A Novel off-the-Shelf Trastuzumab-Armed NK Cell Therapy (ACE1702) Using Antibody-Cell-Conjugation Technology
Source: Cancers (Basel). 2021 May 31;13(11):2724. doi: 10.3390/cancers13112724 (PMC8199224; doi:10.3390/cancers13112724)
Supplement: Supplementary file 1 [file cancers-13-02724-s001.zip]

Archive with 1 entries (1 files):
- cancers-1213792-supplementary.pdf
